# Supplementary material for: Evaluating Adjuvant Radiation Therapy Survival Benefit in Early-Stage HER2-Positive Invasive Breast Cancer Following Breast-Conserving Surgery: A National Cohort Aligned with NRG-BR008 HERO Trial
Source: Cancers (Basel). 2026 Jan 23;18(3):352. doi: 10.3390/cancers18030352 (PMC12896820; doi:10.3390/cancers18030352)
Supplement: Supplementary file 1 [file cancers-18-00352-s001.zip]

Archive with 1 entries (1 files):
- cancers-4062192-supplementary.pdf
